# Supplementary material for: Impact of Longitudinal Social Support and Loneliness Trajectories on Mental Health during the COVID-19 Pandemic in France
Source: Int J Environ Res Public Health. 2021 Dec 1;18(23):12677. doi: 10.3390/ijerph182312677 (PMC8656819; doi:10.3390/ijerph182312677)
Supplement: Supplementary file 1 [file ijerph-18-12677-s001.zip]

Archive with 1 entries (1 files):
- ijerph-1473634-supplementary.pdf
